# Supplementary material for: The Availability of Essential Antimicrobials in Public and Private Sector Facilities: A Cross-Sectional Survey in a District of North India
Source: Antibiotics (Basel). 2024 Jan 29;13(2):131. doi: 10.3390/antibiotics13020131 (PMC10886159; doi:10.3390/antibiotics13020131)
Supplement: Supplementary file 1 [file antibiotics-13-00131-s001.zip]

Archive with 2 entries (2 files):
- antibiotics-2765598-Table S1-S4.pdf
- antibiotics-2765598-Table S5.pdf
